# Supplementary material for: Cutaneous Malignancies Metastatic to the Female Genital Tract and Pelvic Lymph Nodes: Analysis of Metastatic Patterns and Pathogenesis
Source: J Clin Med. 2026 Jul 15;15(14):5541. doi: 10.3390/jcm15145541 (PMC13412852; doi:10.3390/jcm15145541)
Supplement: Supplementary file 1 [file jcm-15-05541-s001.zip]

Archive with 1 entries (1 files):
- jcm-4323868-supplementary.pdf
